# Supplementary material for: ARF1 compartments direct cargo flow via maturation into recycling endosomes
Source: Nat Cell Biol. 2024 Oct 4;26(11):1845–59. doi: 10.1038/s41556-024-01518-4 (PMC11567898; doi:10.1038/s41556-024-01518-4)
Supplement: Supplementary file 11 — Supplementary Table 1: Primers. Supplementary Table 2: List of guide RNA sequences and used vectors. Supplementary Table 3: CRISPR cell lines and selection. Supplementary Table 4: Antibodies and conjugates. Supplementary Table 5: CellProfiler script used to quantify the overlap between ARF1 compartments and different post-Golgi markers. Supplementary Table 6: CellProfiler script used to determine exact sorting step ARF1 compartments facilitate endocytic recycling of Tfn in relation to other endosomal markers. [file 41556_2024_1518_MOESM11_ESM.xlsx]

## Sheet: Supplementary Table 1
Supplementary Table 1: Primers
Primer Name	Primer Sequence (5’-3’)
Rab5A-SNAP OE plasmid:
Rab5A BamHI sense	CGAAGGGATCCGG ATCAGGTTCTATG GCTAGTCGAGGCG CAAC
Rab5A NotI antisense	CCGTAGCGGCCG CTTAGTTACTACA ACACTGAT
Streptavidin-KDEL/TfR or TNFa-SBP-SNAP OE plasmid:
SNAP SbfI sense	ATAAcctgcaggtGACAAAGACTGCGAAATGAAG
SNAP XbaI antisense	TTAAtctagaTTAACCCAGCCCAGGCTTGCCCAG
Streptavidin-KDEL/SBP-sSNAP
SBP EcoRI sense	TCACGAATTCCGACGAGAAGACCACTGGTTGGCGAGGTG
SNAP XbaI antisense	TGACTCTAGATTAACCCAGCCCAGGCTTGCCCAGTCTGTGGCC
Rab11A homology arms:
Rab11A RHA BglI sense	TGCTAAGATCTGGATCAGGGTCAGGCTCTGGTTCCG GCTCAATGGGCACCCGCGACGACGAATATGACTACC TCTTTAAAGGTG
Rab11A RHA MluI antisense	AGTCAACGCGTGTATTTGTGCAGCGCACAACCTTTCC TGC
Rab11A LHA AseI sense	TGCAGATTAATGTATCCAAACTTCCGCTAAAATGGAAA TTACC
Rab11A LHA NheI antisense	TCGTAGCTAGCTGCGCTGCCGAGGAGCGAAAGGGC GGGAGCAGC
loxP-G418R-loxP-3xALFA-Halo as a NheI/SpeI fragment for N-terminal KI:
loxP-G418R-loxP NheI sense	ATTACGCTAGCATAACTTCGTATAGCATACATTATACGAAGTTATCCTGAGGCGGAAAGAACCAGCTGTGGAATGTGTGTCAGTTAG
loxP-G418R-loxP XhoI antisense	ATTACCTCGAGATAACTTCGTATAATGTATGCTATACGAAGTTA TTTTATTCTGTCTTTTTATTGCCGTCATAGCGCGGGTT
3xALFA Halo XhoI sense	TATTGCTCGAGGTATCATCTAACGGATCGGTATGAG
Halo SpeI antisense	TTAGCACTAGTGCCGGAAATTTCGAGCGTCGACAGC
loxP-G418R-loxP-3xALFA-Halo as a NheI/BamHI fragment for N-terminal KI
loxP-G418R-loxP NheI sense	ATTACGCTAGCATAACTTCGTATAGCATACATTATACGAAGTTATCCTGAGGCGGAAAGAACCAGCTGTGGAATGTGTGTCAGTTAG
Halo BamHI antisense	cgaagGGATCCGCCGGAAATCTCGAGCGTCG
loxP-G418-loxP fragment for N-terminal KI:
loxP-G418-loxP NheI sense	ATTACGCTAGCATAACTTCGTATAGCATACATTATACGAAGTTATCCTGAGGCGGAAAGAACCAGCTGTGGAATGTGTGTCAGTTAG
loxP-G418-loxP NheI antisense	TGCTTAGCTAGCTGATAACTTCGTATAATGTATGCTATACGAAGTTATTTTATTCTGT
G418 cassette for C-terminal KI:
G418 NotI sense	cgtcgGCGGCCGCcctgaggcggaaagaaccagctgtggaatgtgtgtcagttag
G418 EcoRI antisense	tcatgGAATTCtttattctgtctttttattgccgtc
Puro cassette for C-terminal KI:
Puro NotI sense	GCTCAGCGGCCGCCTGTGGAATGTGTGTCAGTTAGGGT
Puro EcoRI antisense	CAACTGAATTCCAGACATGATAAGATACATTGATGA
SNAP-tag for C-terminal KI:
SNAP BamHI sense	ctgatGGATCCGACAAAGACTGCGAAATGAAGCGCA
SNAP V5 NheI antisense	TACAAGCTAGCTCAGGTGCTGTCCAGGCCCAGCAGGGGGTTGGGGATGGGCTTGCCACCCAGCCCAGGCTTGCCCAGTCTG
HaloTag for C-terminal KI:
Halo BamHI sense	ctgatGGATCCATGGCAGAAATCGGTACTGGCTTTC
Halo NheI antisense	TGCTTAGCTAGCGCCGGAAATCTCGAGCGTCGACAGC
Halo ALFA NheI antisense	TGCCTGCTAGCTCATGGCTCGGTCAGTCTTCTTCTCAGCTCCTCCTCCAGTCTGCTTGGGCCGGAAATCTCGAGCGTGGACAGC
eGFP-tag for ARF1 KI:
eGFP NheI sense	TATCTGCTAGCATGGTGAGCAAGGGCGAGGAGCTGTTCA
eGFP BamHI antisense	TATCTGGATCCTCACTTGTACAGCTCGTCCATGCCGAGA
PolyA fragment for C-terminal KI:
PolyA NheI sense	AGTTCGCTAGCCCGCGACTCTAGATCATAATCAGC
PolyA NotI antisense	tgcacGCGGCCGCcttacaatttacgccttaagataca
ARF1-SNAP-V5-PolyA-PuroR HR plasmid:
SNAP NheI sense	TTCAGTGCTAGCATGGACAAAGACTGCGAAATGAAGCGCA
SNAP-V5 antisense	TACAAGCTAGCTCAGGTGCTGTCCAGGCCCAGCAGGGGGTTGGGGATGGGCTTGCCACCCAGCCCAGGCTTGCCCAGTCTG
Puro BamHI antisense	AATTTGGATCCCAGACATGATAAGATACATTGATGAGTTTG
HygromycinR HR plasmid:
Hygromycin ClaI sense	AATTATCGATATGaaaaagcctgaactcaccgcgacgt
Hygromycin EcoRI antisense	AATTGAATTCtaagatacattgatgagtttggaca

## Sheet: Supplementary Table 2
Supplementary Table 2: List of guide RNA sequences and used vectors
Targeted locus	Guide RNA sequence	Vector
	(PAM side underlined)
KI guides:
AP1M1 (+ strand) (Gene ID 8907)	5´-CAGCCAACACCCCGGCCTCGGGG-3’	pX459
AP2M1 (+ strand) (Gene ID 1173)	5´- ACTCGCTGCTAGCTGCCACTAGG-3’	pX459
AP3M1 (- strand) (Gene ID 26985)	5´- TGGAAAACAAACTGGTCCTGAGG-3’	pX459
AP4M1 (+ strand) (Gene ID 9179)	5´- GATCTGAGGCTCCCCAAACGAGG-3’	pX330
AP1G1 (+ strand) (Gene ID 164)	5´- TCTTTATCCCACTCAATCAAAGG-3’	pX330
AP3D1 (- strand) (Gene ID 8943)	5´- CCCTGGGTACGTGCTCCGCGGGG-3’	pX330
CLTA (+ strand) (Gene ID 1211)	5’- ATGGCTGAGCTGGATCCGTTCGG-3’	pX330
ARF1 (+strand) (Gene ID 375)	5’- CCACATGAGAGTAAAGCAGAGGG-3’	pX330
Rab11A (-strand) (Gene ID 8766)	5’- CGTCGCGGGTGCCCATTGCGCGG-3’	pX459
Rab6A (+strand) (Gene ID 5870)	5’- AGTTCCACAATGTCCACGGGCGG-3’	pX459
Rab7A (+strand) (Gene ID 7879)	5’- TAGTTTGAAGGATGACCTCTAGG-3’	pX330
SNX1 (+strand) (Gene ID 6642)	5’- TGGAAGAAGATGGCGTCGGGTGG-3’	pX330
KO guides:
AP1M1 (+ strand, Exon 2)	5’- CCGGAACTACCGTGGCGACGTGG-3’	pX459
(Gene ID 8907)
AP1M1 (+ strand, Exon 5)	5’- ACCAGCCACCGTCACCAACGCGG-3’	pX459
(Gene ID 8907)

## Sheet: Supplementary Table 3
Supplementary Table 3: CRISPR cell lines and selection
Cell line	Base cell line	Plasmids used	Selection
HAP1 ARF1EN-Halo-PolyA-G418R/ SNAP-CLCaEN	HAP1 ARF1EN-Halo-PolyA-G418R 6	loxP-PuroR-loxP-SNAP-CLCa HR plasmid, CLCa guide	Puromycin
HAP1 AP1µAEN-Halo-PolyA-G418R	HAP1 WT	AP1µA-Halo-PolyA-G418R HR plasmid, AP1M1 guide	G418
HeLa ARF1EN-Halo-PolyA-G418R/ AP1µAEN-SNAP-V5-PolyA-PuroR	HeLa ARF1EN-Halo-PolyA-G418R 7	AP1µA-SNAP-V5-PolyA-PuroR HR plasmid, AP1M1 guide	Puromycin
HeLa ARF1EN-Halo-PolyA-G418R/ AP3µAEN-SNAP-V5-PolyA-PuroR	HeLa ARF1EN-Halo-PolyA-G418R	AP3µA-SNAP-V5-PolyA-PuroR HR plasmid, AP3M1 guide	Puromycin
HeLa ARF1EN-eGFP	HeLa WT	ARF1-eGFP HR plasmid, ARF1 guide	FACS sorting
			(2% brightest)
HeLa ARF1EN-eGFP/AP3µAEN-SNAP-V5-PolyA-PuroR	HeLa ARF1EN-eGFP	AP3µA-SNAP-V5-PolyA-PuroR HR plasmid, AP3M1 guide	Puromycin
HeLa ARF1EN-eGFP/AP3µAEN-SNAP-V5-PolyA-PuroR/AP1µAEN-Halo-ALFA-PolyA-G418R	HeLa ARF1EN-eGFP/AP3µAEN-SNAP-V5-PolyA-PuroR	AP1µA-Halo-ALFA-PolyA-G418R HR plasmid, AP1M1 guide	G418
HeLa ARF1EN-eGFP/AP3µAEN-SNAP-V5-PolyA-PuroR /Halo-CLCaEN	HeLa ARF1EN-eGFP/AP3µAEN-SNAP-V5-PolyA-PuroR	loxP-G418R-loxP-Halo-CLCa HR plasmid, CLCa guide	G418
HeLa ARF1EN-eGFP/AP1µAEN-SNAP-V5-PolyA-PuroR	HeLa ARF1EN-eGFP	AP1µA-SNAP-V5-PolyA-PuroR HR plasmid, AP1M1 guide	Puromycin
HeLa ARF1EN-eGFP/AP1µAEN-SNAP-V5-PolyA-PuroR/Halo-CLCaEN	HeLa ARF1EN-eGFP/AP1µAEN-SNAP-V5-PolyA-PuroR	loxP-G418R-loxP-Halo-CLCa HR plasmid, CLCa guide	G418
HeLa ARF1EN-Halo-PolyA-G418R/ SNAP-CLCaEN	HeLa ARF1EN-Halo-PolyA-G418R	loxP-PuroR-loxP-SNAP-CLCa HR plasmid, CLCa guide	Puromycin
HeLa ARF1EN-Halo-PolyA-PuroR/ AP1γAEN-SNAP-V5	HeLa ARF1EN-Halo-PolyA-G418R	AP1γA-SNAP-V5-PolyA-PuroR HR plasmid, AP1G1 guide	Puromycin
HeLa ARF1EN-Halo-PolyA-G418R/ AP3δAEN-SNAP-V5-PolyA-PuroR	HeLa ARF1EN-Halo-PolyA-G418R	AP3δA-SNAP-V5-PolyA-PuroR HR plasmid, AP3D1 guide	Puromycin
HeLa AP1µAEN-Halo-PolyA-G418R	HeLa WT	AP1µA-Halo-PolyA-G418R HR plasmid, AP1M1 guide	G418
HeLa AP3µAEN-Halo-ALFA-PolyA-G418R	HeLa WT	AP3µA-Halo-ALFA-PolyA-G418R HR plasmid, AP3M1 guide	G418
HeLa APµ1AEN-Halo-PolyA-G418R/ AP1γAEN-SNAP-V5	HeLa AP1µAEN-Halo-PolyA-G418R	AP1γA-SNAP-V5-PolyA-PuroR HR plasmid, AP1G1 guide	Puromycin
HeLa AP3µAEN-Halo-ALFA-PolyA-G418R/ AP3δAEN-SNAP-V5	HeLa AP3µAEN-Halo-ALFA-PolyA-G418R	AP3δA-SNAP-V5-PolyA-PuroR HR plasmid, AP3D1 guide	Puromycin
HeLa Halo-Rab7AEN	HeLa WT	loxP-G418R-loxP-Halo-Rab7A HR, Rab7A guide	G418
HeLa ARF1EN-SNAP-V5-PolyA-PuroR /Halo-Rab7AEN	HeLa Halo-Rab7AEN	ARF1-SNAP-V5-PolyA-PuroR HR plasmid, ARF1 guide	Puromycin
HeLa Halo-Rab11AEN	HeLa WT	loxP-G418R-loxP-Halo-Rab11A HR, Rab11A guide	G418
HeLa ARF1EN-SNAP-V5-PolyA-PuroR /Halo-Rab11AEN	HeLa Halo-Rab11AEN	ARF1-SNAP-V5-PolyA-PuroR HR plasmid, ARF1 guide	Puromycin, FACS sorting (5% brightest)
HeLa Halo-Rab11AEN / ARF1EN-mStayGold-PolyA-HygromycinR	HeLa Halo-Rab11AEN	ARF1-mStayGold-PolyA-Hydromycin HR, ARF1 guide	Hygromycin
HeLa 3xALFA-Halo-Rab6AEN	HeLa WT	loxP-G418R-loxP-3xALFA-Halo-Rab6A HR, Rab6A guide	G418
HeLa ARF1EN-SNAP-V5-PolyA-PuroR /3xALFA-Halo-Rab6AEN	HeLa Halo-3xALFA-Rab6AEN	ARF1-SNAP-V5-PolyA-PuroR HR plasmid, ARF1 guide	Puromycin
HeLa ARF1EN-SNAP-V5-PolyA-PuroR /3xALFA-Halo-Rab6AEN / AP1µAEN-mStayGold-PolyA-HygromycinR	HeLa ARF1EN-SNAP-V5-PolyA-PuroR /3xALFA-Halo-Rab6AEN	AP1µA-mStayGold-PolyA-Hydromycin HR, AP1M1 guide	Hygromycin
HeLa 3xALFA-Halo-SNX1EN	HeLa WT	loxP-G418R-loxP-3xALFA-Halo-SNX1 HR, SNX1 guide	G418
HeLa ARF1EN-SNAP/3xALFA-Halo-SNX1EN	HeLa 3xALFA-Halo-SNX1EN	ARF1-SNAP-loxP-PuroR-loxP HR plasmid, ARF1 guide	Puromycin
HeLa SNAP-CLCaEN/Halo-Rab11AEN	HeLa Halo-Rab11AEN	loxP-PuroR-loxP-SNAP-CLCa HR, CLCa guide	Puromycin
HeLa AP1µA KO ARF1EN-Halo-PolyA-G418R/SNAP-CLCaEN	HeLa ARF1EN-Halo-PolyA-G418R/SNAP-CLCaEN	AP1M1 KO guide 1&2	Puromycin + single cell clone
HeLa AP1µA KO ARF1EN-SNAP-PolyA-PuroR/Halo-Rab11AEN	HeLa ARF1EN-SNAP-PolyA-PuroR/Halo-Rab11AEN	AP1M1 KO guide 1&2	Puromycin + single cell clone
Jurkat ARF1 EN-SNAP-PolyA-G418R/Halo-CLCaEN	Jurkat WT	ARF1-SNAP-PolyA-G418R HR plasmid, ARF1 guide, loxP-G418R-loxP-Halo-CLCa HR plasmid, CLCa guide	G418

## Sheet: Supplementary Table 4
Supplementary Table 4: Antibodies and conjugates
Antibody/Conjugate	Supplier	Used concentration
β-Actin Mouse (8H10D10)	Cell Signaling	1:1000 for WB
Anti-AP1M1 Rabbit (ab230273)	Abcam	1:1000 for WB
Anti-CHC Mouse (NB300-613)	Novus Biologicals	1:1000 for IF
Anti-HaloTag Mouse (G921)	Promega	1:2000 for WB
Anti-SNAP Rabbit (A00684)	Genscript	1:1000 for WB
Transferrin-AF488 (T13342)	Thermo Fisher Scientific	25 µg/ml
Holo-Transferrin (T0665)	Sigma Aldrich	0,5 mg/ml

## Sheet: Supplementary Table 5
Supplementary Table 5: CellProfiler script used to quantify the overlap between ARF1 compartments and different post-Golgi markers
ARF1+Rab5/7/11 or SNX1
	ARF1	Marker
Size restriction	Pixels: 4-50	Pixels: 4-30
	Discard objects outside the range and touching the border of the image
Threshold	Adaptive, Robust background (0.05 lower and upper outlier format), averaging method: mean, variance method: standard deviation, number of deviations = 0, threshold smoothing scale = 1, threshold correction factor = 1.2, lower and upper bounds on threshold: 0.0 and 1.0, size adaptation window: 2	Adaptive, Robust background (0.05 lower and upper outlier format), averaging method: mean, variance method: standard deviation, number of deviations = 0, threshold smoothing scale = 1, threshold correction factor = 1.3, lower and upper bounds on threshold: 0.0 and 1.0, size adaptation window: 2
	Method to distinguish clumped objects: none	Method to distinguish clumped objects: Intensity
	Fill holes in identified objects: After both thresholding and declumping
ARF1+Rab6 or ARF1 (positive control)
	ARF1	Marker
Size restriction	Pixels: 4-50
	Discard objects outside the range and touching the border of the image
Threshold	Adaptive, Robust background	Adaptive, Robust background
	0.05 lower and upper outlier format, averaging method: mean, variance method: standard deviation, number of deviations = 0, threshold smoothing scale = 1, threshold correction factor = 1.2, lower and upper bounds on threshold: 0.0 and 1.0, size adaptation window: 2	0.05 lower and upper outlier format, averaging method: mean, variance method: standard deviation, number of deviations = 0, threshold smoothing scale = 1, threshold correction factor = 1.15, lower and upper bounds on threshold: 0.0 and 1.0, size adaptation window: 2
	Method to distinguish clumped objects: none
	Fill holes in identified objects: After both thresholding and declumping

## Sheet: Supplementary Table 6
Supplementary Table 6: CellProfiler script used to determine exact sorting step ARF1 compartments facilitate endocytic recycling of Tfn in relation to other endosomal markers
Tfn + ARF1/Rab6
	Marker	Tfn
Smooth	Artificial diameter Gaussian filter: 3
Size restriction	Pixels: 2-35
	Discard objects outside the range and touching the border of the image
Threshold	Adaptive Otsu	Adaptive Otsu
	Two classes, threshold smoothing scale = 1, threshold correction factor = 0.7, lower and upper bounds on threshold: 0.0 and 1.0, size adaptation window: 4	Two classes, threshold smoothing scale = 1, treshold correction factor = 1.1, lower and upper bounds on treshold: 0.0 and 1.0, size adaptation window: 4
	Method to distinguish clumped objects: none	Method to distinguish clumped objects: none
	Fill holes in identified objects: After both thresholding and declumping
Tfn+Rab5/11
	Marker	Tfn
Smooth	Artificial diameter Gaussian filter: 3
Size restriction	Pixels: 2-35
	Discard objects outside the range and touching the border of the image
Threshold	Adaptive Otsu
	Two classes, threshold smoothing scale = 1, threshold correction factor = 1.1, lower and upper bounds on threshold: 0.0 and 1.0, size adaptation window: 4
	Method to distinguish clumped objects: none
	Fill holes in identified objects: After both thresholding and declumping
