# Supplementary material for: ARF1 compartments direct cargo flow via maturation into recycling endosomes
Source: Nat Cell Biol. 2024 Oct 4;26(11):1845–59. doi: 10.1038/s41556-024-01518-4 (PMC11567898; doi:10.1038/s41556-024-01518-4)
Supplement: Supplementary file 12 — Statistical source data. [file 41556_2024_1518_MOESM12_ESM.xlsx]

## Sheet: Fig 1C
	Golgi plane									Plasma membrane plane									total cell
	No. of spots					Percentage				No. of spots					Percentage				No. of spots					Percentage
	total	ARF1	AP2	ARF1+AP2	no interaction	ARF1	AP2	ARF1+AP2	no interaction	total	ARF1	AP2	ARF1+AP2	no interaction	ARF1	AP2	ARF1+AP2	no interaction	total	ARF1	AP2	ARF1+AP2	no interaction	ARF1	AP2	ARF1+AP2	no interaction
cell 1	280	130	140	13	23	46.43	50	4.64	8.21	613	139	509	56	21	22.68	83.03	9.14	3.43	893	269	649	69	44	30.12	72.68	7.73	4.93
cell 2	221	130	54	4	41	58.82	24.43	1.81	18.55	565	186	396	45	28	32.92	70.09	7.96	4.96	786	316	450	49	69	40.2	57.25	6.23	8.78
cell 3	617	362	204	36	87	58.67	33.06	5.83	14.1	1108	682	738	346	34	61.55	66.61	31.23	3.07	1725	1044	942	382	121	60.52	54.61	22.14	7.01
cell 4	304	232	75	21	18	76.32	24.67	6.91	5.92	821	358	597	158	24	43.61	72.72	19.24	2.92	1125	590	672	179	42	52.44	59.73	15.91	3.73
cell 5	625	427	162	51	87	68.32	25.92	8.16	13.92	1133	717	657	280	39	63.28	57.99	24.71	3.44	1758	1144	819	331	126	65.07	46.59	18.83	7.17
cell 6	206	120	92	19	13	58.25	44.66	9.22	6.31	375	86	273	11	27	22.93	72.8	2.93	7.2	581	206	365	30	40	35.46	62.82	5.16	6.88
cell 7	566	367	150	20	69	64.84	26.5	3.53	12.19	803	391	511	126	27	48.69	63.64	15.69	3.36	1369	758	661	146	96	55.37	48.28	10.66	7.01
cell 8	657	448	271	86	24	68.19	41.25	13.09	3.65	665	476	487	312	14	71.58	73.23	46.92	2.11	1322	924	758	398	38	69.89	57.34	30.11	2.87
cell 9	305	215	84	20	26	70.49	27.54	6.56	8.52	651	369	516	239	5	56.68	79.26	36.71	0.77	956	584	600	259	31	61.09	62.76	27.09	3.24
cell 10	646	534	194	102	20	82.66	30.03	15.79	3.1	802	464	595	277	20	57.86	74.19	34.54	2.49	1448	998	789	379	40	68.92	54.49	26.17	2.76
