# Supplementary material for: ARF1 compartments direct cargo flow via maturation into recycling endosomes
Source: Nat Cell Biol. 2024 Oct 4;26(11):1845–59. doi: 10.1038/s41556-024-01518-4 (PMC11567898; doi:10.1038/s41556-024-01518-4)
Supplement: Supplementary file 13 — Statistical source data. [file 41556_2024_1518_MOESM13_ESM.xlsx]

## Sheet: Fig 2D
Tubule 1		Tubule 2		Tubule 3
Diamter in nm
CCV	Tubule	CCV	Tubule	CCV	Tubule
87	54	75	53	85	115
79	158	80	60	77	98
66	83	74	21	68	68
	40		51		25
	89		62		59
	20		172		102
	71		18		17
s			89		37
			42
			93
			69
			32
			103
