# Supplementary material for: ARF1 compartments direct cargo flow via maturation into recycling endosomes
Source: Nat Cell Biol. 2024 Oct 4;26(11):1845–59. doi: 10.1038/s41556-024-01518-4 (PMC11567898; doi:10.1038/s41556-024-01518-4)
Supplement: Supplementary file 14 — Statistical source data. [file 41556_2024_1518_MOESM14_ESM.xlsx]

## Sheet: Fig 3E
For Figure:						Raw data:
Only AP-1	Only AP-3	AP-1 and AP-3	none			Cell	ARF1 total	ARF1+AP1	%(ARF1+AP1)/ARF1total	ARF1+AP3	%(ARF1+AP3)/ARF1total	ARF1+AP1+AP3	%ARF1+all/ARF1total	ARF1 alone	%ARF1alone
26.5252	7.69231	47.7454	18.0371			1	377	100	26.5252	29	7.69231	180	47.7454	68	18.0371
41.9069	8.86918	29.2683	19.9556			2	451	189	41.9069	40	8.86918	132	29.2683	90	19.9557
30	8.78788	51.8182	9.39394			3	330	99	30	29	8.78788	171	51.8182	31	9.39394
30.5901	10.0932	27.3292	29.0373			4	644	197	30.5901	65	10.0932	176	27.3292	187	29.0373
24.7984	8.06452	39.3145	27.8226			5	496	123	24.7984	40	8.06452	195	39.3145	138	27.8226
29.7357	16.5198	36.1234	17.6212			6	454	135	29.7357	75	16.5198	164	36.1233	80	17.6211
24.7485	12.6761	38.0282	24.5473			7	497	123	24.7485	63	12.6761	189	38.0282	122	24.5473
28.3203	8.78906	45.1172	17.7734			8	512	145	28.3203	45	8.78906	231	45.1172	91	17.7734
35.7843	13.5621	27.9412	22.7124			9	612	219	35.7843	83	13.5621	171	27.9412	139	22.7124
39.4309	9.55285	29.065	21.9512			10	492	194	39.4309	47	9.55285	143	29.065	108	21.9512
35.5742	9.80392	25.7703	28.8515			11	357	127	35.5742	35	9.80392	92	25.7703	103	28.8515

## Sheet: Fig 3F
Fig input					Raw Data	AP-4								AP-1										AP-3
Percentage of Golgi associated punctae						Cell	AP4µ-eGFP (Golgi-associated)	AP4µ-eGFP (not Golgi-associated)	total	% AP4µ-eGFP (Golgi-associated)	% AP4µ-eGFP (not Golgi-associated)			Cell	AP1µA-SNAP (Golgi-associated)	AP1µA-SNAP (not Golgi-associated)	total	% AP1µA-SNAP (Golgi-associated)	% AP1µA-SNAP (not Golgi-associated)				Cell	AP3-SNAP (Golgi-associated)	AP3-SNAP (not Golgi-associated)	total	% AP3-SNAP (Golgi-associated)	% AP3-SNAP (not Golgi-associated)
AP-1	AP-3	AP-4			Rep 1	1	26	7	33	0.787879	0.212121		Rep 1	1	14	87	101	0.138614	0.861386			Rep 1	1	14	74	88	0.159091	0.840909
13.8614	15.9091	78.7879				2	32	13	45	0.711111	0.288889			2	40	113	153	0.261438	0.738562				2	5	133	138	0.0362319
26.1438	3.62319	71.1111				3	27	11	38	0.710526	0.289474			3	52	323	375	0.138667	0.861333				3	24	75	99	0.242424	0.757576
13.8667	24.2424	71.0526				4	21	2	23	0.913043	0.0869565			4	27	184	211	0.127962	0.872038				4	11	146	157	0.0700637	0.929936
12.7962	7.00637	91.3043				5	16	5	21	0.761905	0.238095			5	31	99	130	0.238462	0.761538				5	9	180	189	0.047619	0.952381
23.8462	4.7619	76.1905				6	14	5	19	0.736842	0.263158			6	20	209	229	0.0873362	0.912664				6	4	136	140	0.0285714	0.971429
8.73362	2.85714	73.6842				7	20	4	24	0.833333	0.166667		Rep 2	1	13	138	151	0.0860927	0.913907				7	10	223	233	0.0429185	0.957082
8.60927	4.29185	83.3333				8	7	2	9	0.777778	0.222222			2	44	353	397	0.110831	0.889169				8	8	259	267	0.0299625	0.970037
11.0831	2.99625	77.7778				9	30	8	38	0.789474	0.210526			3	26	171	197	0.13198	0.86802				9	12	117	129	0.0930233	0.906977
13.198	9.30233	78.9474			Rep 2	1	13	13	26	0.5	0.5			4	24	152	176	0.136364	0.863636			Rep 2	1	11	191	202	0.0544554	0.945545
13.6364	5.44554	50				2	6	1	7	0.857143	0.142857			5	25	94	119	0.210084	0.789916				2	5	108	113	0.0442478	0.955752
21.0084	4.42478	85.7143				3	12	2	14	0.857143	0.142857			7	21	178	199	0.105528	0.894472				3	8	201	209	0.0382775	0.961722
10.5528	3.82775	85.7143				4	13	5	18	0.722222	0.277778			8	19	161	180	0.105556	0.894444				4	8	185	193	0.0414508	0.958549
10.5556	4.14508	72.2222				5	11	3	14	0.785714	0.214286			9	34	215	249	0.136546	0.863454				5	16	208	224	0.0714286	0.928571
13.6546	7.14286	78.5714				6	17	2	19	0.894737	0.105263			10	39	197	236	0.165254	0.834746				6	10	127	137	0.0729927	0.927007
16.5254	7.29927	89.4737				7	27	10	37	0.72973	0.27027		Rep 3	1	33	198	231	0.142857	0.857143				7	8	94	102	0.0784314	0.921569
14.2857	7.84314	72.973				8	20	13	33	0.606061	0.393939			3	36	126	162	0.222222	0.777778				8	7	144	151	0.0463576	0.953642
22.2222	4.63576	60.6061				9	14	10	24	0.583333	0.416667			5	32	197	229	0.139738	0.860262			Rep 3	1	3	136	139	0.0215827	0.978417
13.9738	2.15827	58.3333				10	16	3	19	0.842105	0.157895			6	15	116	131	0.114504	0.885496				2	5	185	190	0.0263158	0.973684
11.4504	2.63158	84.2105				11	13	4	17	0.764706	0.235294			7	17	82	99	0.171717	0.828283				3	8	182	190	0.0421053	0.957895
17.1717	4.21053	76.4706				12	8	3	11	0.727273	0.272727			8	14	135	149	0.0939597	0.90604				4	14	163	177	0.079096	0.920904
9.39597	7.9096	72.7273				13	12	3	15	0.8	0.2			9	19	193	212	0.0896226	0.910377				5	12	229	241	0.0497925	0.950207
8.96226	4.97925	80			Rep 3	1	15	3	18	0.833333	0.166667			10	39	253	292	0.133562	0.866438				6	12	178	190	0.0631579	0.936842
13.3562	6.31579	83.3333				2	22	2	24	0.916667	0.0833333			11	18	140	158	0.113924	0.886076				7	9	124	133	0.0676692	0.932331
11.3924	6.76692	91.6667				3	23	9	32	0.71875	0.28125			12	18	164	182	0.0989011	0.901099				8	11	133	144	0.0763889	0.923611
9.89011	7.63889	71.875				4	20	3	23	0.869565	0.130435			13	35	89	124	0.282258	0.717742				9	5	201	206	0.0242718	0.975728
28.2258	2.42718	86.9565				5	22	12	34	0.647059	0.352941			14	28	91	119	0.235294	0.764706				10	21	208	229	0.0917031	0.908297
23.5294	9.17031	64.7059				6	4	3	7	0.571429	0.428571			15	11	108	119	0.092437	0.907563				11	13	147	160	0.08125	0.91875
9.2437	8.125	57.1429				7	31	13	44	0.704545	0.295455			16	24	236	260	0.0923077	0.907692				12	12	222	234	0.0512821	0.948718
9.23077	5.12821	70.4545				8	7	3	10	0.7	0.3												13	5	152	157	0.0318471	0.968153
	3.18471	70				9	16	10	26	0.615385	0.384615
		61.5385				10	17	12	29	0.586207	0.413793
		58.6207				11	15	2	17	0.882353	0.117647
		88.2353				12	4	8	12	0.333333	0.666667
		33.3333
