# Supplementary material for: ARF1 compartments direct cargo flow via maturation into recycling endosomes
Source: Nat Cell Biol. 2024 Oct 4;26(11):1845–59. doi: 10.1038/s41556-024-01518-4 (PMC11567898; doi:10.1038/s41556-024-01518-4)
Supplement: Supplementary file 15 — Statistical source data. [file 41556_2024_1518_MOESM15_ESM.xlsx]

## Sheet: Fig 4E
	AP-1 vs CLCa	AP-3 vs CLCa	AP-3 vs AP-1
Rep1	0.729	0.235	0.196
	0.773	0.434	0.203
	0.781	0.235	0.23
	0.788	0.338	0.309
	0.687	0.368	0.239
	0.69	0.342	0.21
	0.814	0.314	0.147
	0.829	0.382	0.227
	0.803	0.312	0.169
	0.78	0.276	0.186
Rep 2	0.699	0.435	0.186
	0.842	0.386	0.271
	0.86	0.391	0.261
	0.698	0.376	0.244
	0.643	0.418	0.204
	0.657	0.462	0.299
	0.786	0.325	0.27
	0.819	0.395	0.233
	0.804	0.417	0.287
	0.741	0.259	0.215
Rep 3	0.851	0.321	0.211
	0.861	0.448	0.212
	0.678	0.384	0.264
	0.815	0.362	0.289
	0.819	0.441	0.211
	0.82	0.387	0.174
	0.921	0.299	0.286
	0.628	0.452	0.226
	0.625	0.461	0.158
	0.828	0.229	0.234

## Sheet: Fig 4G
Control			AP1µA KO
Rep 1	Rep 2	Rep 3	Rep 1	Rep 2	Rep 3
0.923443	0.956199	0.78776	0.683222	0.651589	0.7197
0.977516	1.03317	0.944268	0.652625	0.639602	0.797061
0.868596	0.999246	0.794517	0.768052	0.943573	0.817881
1.19464	0.835511	1.04167	0.640786	0.923863	1.10616
0.923203	0.835065	0.806387	0.52528	0.61099	0.770378
0.901547	0.889673	1.0817	0.616565	0.629677	0.638329
0.964823	0.883628	0.859732	0.749659	0.689367	0.82993
0.97172	0.886006	1.23622	0.548077	0.949902	0.622011
0.97172	1.28368	0.819248	0.786733	0.852452	0.812668
