# Supplementary material for: ARF1 compartments direct cargo flow via maturation into recycling endosomes
Source: Nat Cell Biol. 2024 Oct 4;26(11):1845–59. doi: 10.1038/s41556-024-01518-4 (PMC11567898; doi:10.1038/s41556-024-01518-4)
Supplement: Supplementary file 17 — Statistical source data. [file 41556_2024_1518_MOESM17_ESM.xlsx]

## Sheet: Fig 5B
Manders values (ARF1 to marker)	Marker
	Rab5	Rab7	Rab11	Rab6	SNX1	ARF1 (positive ctrl.)
Rep 1	0.0662942	0.172323	0.735508	0.11394	0.0228515	0.686267
	0.107933	0.0684021	0.680279	0.142156	0.181091	0.681869
	0.0929254	0.1063	0.71796	0.10883	0.158505	0.784644
	0.0710061	0.137591	0.615757	0.149843	0.184649	0.796119
	0.170746	0.0576771	0.442472	0.0777294	0.0955642	0.846708
	0.0970716	0.0754157	0.632036	0.119826	0.13308	0.79403
	0.192872	0.147792	0.613342	0.204242	0.022769	0.728325
	0.137433		0.595642	0.0762673	0.086559	0.919247
	0.0882773		0.437455	0.0741351	0.0926959	0.780776
	0.18699			0.103437	0.0847642	0.804322
				0.0976518	0.0996671	0.736273
				0.192106	0.132456
				0.189328	0.234027
Rep 2	0.235658	0.20949	0.69768	0.0446602	0.157841	0.810517
	0.243055	0.111255	0.791309	0.0602695	0.225073	0.68629
	0.198583	0.164511	0.509843	0.00472973	0.336057	0.669203
	0.153976	0.116863	0.655571	0.00613541	0.0638901	0.733377
	0.0983584	0.289302	0.65479	0.0269143	0.0847964	0.762026
	0.176076	0.220159	0.673892	0.00425976	0.142213	0.658853
	0.238215	0.111259	0.46142	0.00112575	0.0302707	0.726115
	0.303861	0.0966985	0.689865	0.00794552	0.128783	0.691265
	0.0845799	0.170509	0.338473	0.00786124	0.181646
	0.193141	0.19249	0.772258	0.0014468	0.150032
	0.13029	0.178004	0.635715	0.050886	0.175721
	0.136541	0.103683	0.487707
	0.129789	0.139386
	0.141427	0.201779
	0.0969517	0.245714
		0.148421
		0.258706
		0.180784
		0.141041
Rep3	0.177498	0.317813	0.57973	0.00482426	0.284607	0.797051
	0.190819		0.458622	0.0137185	0.335819	0.838893
	0.130479		0.523038	0.0507222	0.181739	0.921886
	0.142534		0.438028	0.10505	0.185235	0.799373
			0.43454	0.0904206	0.334352	0.867018
			0.443225			0.836561
			0.511691			0.820238
			0.493865			0.902012
total number of cells	29	27	29	29	29	27
