# Supplementary material for: ARF1 compartments direct cargo flow via maturation into recycling endosomes
Source: Nat Cell Biol. 2024 Oct 4;26(11):1845–59. doi: 10.1038/s41556-024-01518-4 (PMC11567898; doi:10.1038/s41556-024-01518-4)
Supplement: Supplementary file 18 — Statistical source data. [file 41556_2024_1518_MOESM18_ESM.xlsx]

## Sheet: Fig 6B
Time [s]	ARF1											Rab11
0	1	0.75				1	0.63					0.79	0.5				0.82	0.44
1.5	0.76	0.75	0.91		0.8	0.91	0.91	0.99		1		0.55	0.44	0.93		0.67	0.92	0.62	0.84		0.58
3	0.75	0.74	0.95		0.92	0.73	0.78	1	0.75	0.81		0.59	0.45	0.95		0.78	0.79	0.53	0.85	0.73	0.64
4.5	0.64	0.75	0.8	0.62	0.92	0.6	0.71	0.98	0.65	0.92	0.66	0.55	0.53	0.72	0.49	0.86	0.7	0.63	0.82	0.65	0.76	0.84
6	0.79	0.98	0.81	0.85	0.79	0.58	0.82	0.96	0.73	0.73	0.6	0.65	0.59	0.92	0.7	0.8	0.75	0.68	0.84	0.94	0.73	0.69
7.5	0.94	0.87	0.87	0.93	0.96	0.75	0.7	0.92	0.69	0.82	0.62	0.88	0.64	0.95	0.79	0.88	0.84	0.63	0.79	0.78	0.76	0.73
9	0.86	1	1	0.97	0.73	0.8	1	0.77	1	0.72	1	1	0.71	1	0.93	0.91	0.94	0.78	0.66	1	0.82	0.96
10.5	0.66	0.7	0.87	1	1	0.8	0.69	0.79	0.58	0.76	0.61	0.75	0.71	0.97	0.95	1	0.88	0.67	0.73	0.77	1	0.97
12	0.6	0.83	0.76	0.54	0.65	0.6	0.6	0.73	0.5	0.57	0.33	0.69	0.84	0.84	0.67	0.8	0.86	0.57	0.79	0.7	0.83	1
13.5	0.38	0.59	0.6	0.47	0.46	0.52	0.46	0.62	0.37	0.46	0.28	0.57	0.82	0.78	0.7	0.78	0.93	0.57	0.94	0.68	0.87	0.87
15	0.34	0.4	0.61	0.52	0.39	0.6	0.73	0.42	0.26	0.35	0.3	0.73	0.68	0.86	0.98	0.8	0.95	0.65	0.72	0.64	0.98	0.87
16.5	0.27	0.39	0.49	0.27	0.15	0.39	0.43	0.32	0.23	0.36	0.25	0.68	0.84	0.98	0.72	0.74	0.75	0.86	0.77	0.63	0.89	0.8
18	0.35	0.33		0.34	0.14	0.35	0.47	0.33			0.21	0.92	0.93		1	0.79	1	0.64	1			0.84
19.5	0.21	0.27		0.26			0.54					0.86	1		0.89			0.97
21	0.16	0.16					0.59					0.79	0.99					0.98
