# Supplementary material for: ARF1 compartments direct cargo flow via maturation into recycling endosomes
Source: Nat Cell Biol. 2024 Oct 4;26(11):1845–59. doi: 10.1038/s41556-024-01518-4 (PMC11567898; doi:10.1038/s41556-024-01518-4)
Supplement: Supplementary file 19 — Statistical source data. [file 41556_2024_1518_MOESM19_ESM.xlsx]

## Sheet: Fig 7C
Secretory tubules exiting the Golgi [%]
	ARF1 + TfR-RUSH	ARF1 + LAMP1Δ-RUSH
Rep1	88.5	88.8
Rep2	92	90
Rep3	81.1	90.1

## Sheet: Fig 7F
Manders values (Tfn to marker)	Marker
Time post Biotin [min]	ARF1					Rab11
	Rep1	Rep2	Rep3	Rep4	Rep5	Rep1	Rep2	Rep3	Rep4	Rep5
15	0.778058	0.63558	0.396375	0.386552	0.388401	0.191	0.251194	0.13524	0.40867	0.38361
16	0.847582	0.673527	0.334039	0.342167	0.409389	0.196	0.298273	0.174015	0.416566	0.249418
17	0.790674	0.650462	0.377871	0.285901	0.387646	0.342	0.293982	0.129532	0.376292	0.361837
18	0.805499	0.671696	0.38854	0.339376	0.440791	0.259	0.314172	0.18899	0.36471	0.238146
19	0.761	0.71354	0.408181	0.385397	0.389902	0.242	0.318285	0.234898	0.340842	0.191341
20	0.924517	0.658747	0.373454	0.364564	0.370571	0.322	0.286534	0.15378	0.344606	0.231576
21	0.879099	0.6722	0.31446	0.434962	0.383804	0.205	0.305846	0.288673	0.382314	0.383494
22	0.808373	0.701539	0.331456	0.342972	0.436608	0.33	0.282564	0.214808	0.343822	0.208793
23	0.85651	0.680602	0.326035	0.302371	0.385216	0.3	0.315975	0.224907	0.297649	0.283537
24	0.93108	0.703969	0.305036	0.392395	0.42656	0.3	0.331288	0.31714	0.477428	0.293422
25	0.969602	0.725925	0.396217	0.337604	0.402237	0.293	0.309001	0.316691	0.439997	0.322229
26	0.94614	0.679672	0.371719	0.349718	0.385059	0.302	0.294736	0.350751	0.464577	0.275901
27	0.925258	0.706178	0.374194	0.370073	0.308436	0.291	0.308785	0.392453	0.412681	0.26969
28	0.833165	0.641467	0.364623	0.304515	0.423276	0.288	0.407871	0.429686	0.548285	0.225187
29	0.759683	0.675706	0.402144	0.298857	0.352501	0.355	0.419769	0.5689	0.555357	0.254432
30	0.710347	0.734431	0.441037	0.345863	0.410842	0.317	0.429976	0.681131	0.529484	0.316166
31	0.728981	0.705041	0.374547	0.301698	0.421227	0.498	0.344871	0.586643	0.560598	0.435593
32	0.639972	0.728072	0.352567	0.380702	0.412072	0.506	0.436288	0.559471	0.580935	0.495333
33	0.54957	0.718803	0.209305	0.291838	0.487351	0.461	0.509007	0.479201	0.618478	0.44118
34	0.565272	0.644138	0.203764	0.340297	0.42686	0.442	0.489346	0.505809	0.610036	0.435929

## Sheet: Fig 7H
Pearson values (RUSH and Golgi marker)
Time post Biotin [min]	Ctrl. Cells				AP-1 KO Cells
	Rep1	Rep2	Rep3	Rep4	Rep1	Rep2	Rep3	Rep4
15	0.879	0.935	0.921	0.864	0.892	0.88	0.905	0.759
16	0.876	0.947	0.918	0.874	0.9	0.886	0.862	0.758
17	0.836	0.947	0.912	0.877	0.906	0.891	0.852	0.779
18	0.825	0.923	0.907	0.875	0.9	0.903	0.881	0.792
19	0.819	0.929	0.905	0.874	0.899	0.904	0.893	0.818
20	0.8	0.942	0.901	0.853	0.899	0.917	0.897	0.815
21	0.773	0.925	0.888	0.835	0.909	0.917	0.905	0.821
22	0.754	0.93	0.89	0.827	0.916	0.925	0.9	0.842
23	0.717	0.905	0.89	0.831	0.93	0.93	0.861	0.854
24	0.661	0.913	0.873	0.821	0.93	0.934	0.91	0.863
25	0.656	0.883	0.87	0.811	0.936	0.941	0.907	0.845
26	0.592	0.846	0.877	0.803	0.944	0.945	0.89	0.868
27	0.593	0.864	0.865	0.812	0.946	0.948	0.873	0.875
28	0.548	0.844	0.853	0.805	0.947	0.949	0.884	0.883
29	0.536	0.823	0.856	0.779	0.951	0.95	0.894	0.892
30	0.42	0.796	0.859	0.777	0.949	0.952	0.91	0.897
31	0.417	0.816	0.85	0.775	0.952	0.958	0.931	0.897
32	0.351	0.811	0.846	0.751	0.954	0.96	0.921	0.902
33	0.328	0.787	0.836	0.764	0.959	0.961	0.94	0.906
34	0.351	0.761	0.819	0.741	0.958	0.966	0.941	0.918
35	0.32	0.709	0.811	0.699	0.955	0.968	0.933	0.91
36	0.318	0.71	0.796	0.695	0.954	0.969	0.927	0.912
37	0.279	0.666	0.797	0.67	0.954	0.965	0.927	0.913
38	0.296	0.674	0.788	0.653	0.941	0.966	0.92	0.914
39	0.263	0.617	0.738	0.639	0.935	0.964	0.867	0.911
40	0.228	0.602	0.748	0.619	0.936	0.965	0.899	0.914
41	0.226	0.589	0.749	0.62	0.921	0.961	0.913	0.918
42	0.233	0.578	0.736	0.593	0.927	0.954	0.882	0.913
43	0.218	0.581	0.718	0.577	0.927	0.957	0.909	0.906
44	0.218	0.557	0.669	0.563	0.918	0.948	0.909	0.897
