# Supplementary material for: ARF1 compartments direct cargo flow via maturation into recycling endosomes
Source: Nat Cell Biol. 2024 Oct 4;26(11):1845–59. doi: 10.1038/s41556-024-01518-4 (PMC11567898; doi:10.1038/s41556-024-01518-4)
Supplement: Supplementary file 20 — Statistical source data. [file 41556_2024_1518_MOESM20_ESM.xlsx]

## Sheet: Fig 8C
Manders values (Tfn to marker)
Time post internalisation [min]	Rep	Marker
		Rab5	Rab6	Rab11	ARF1
2	1	0.301819	0.00475766	0.0754346	0.0942458
		0.215512	0.0314994	0.117147	0.0687099
		0.299523	0.0308073	0.087187	0.126752
		0.225038	0.0129107	0.111175	0.0828038
		0.336848	0.00480443	0.105217	0.0746651
	2	0.123297	0.0295956	0.120223	0.0441066
		0.0794135	0.0281355	0.0395317	0.0436492
		0.0908332	0.0360401	0.08444	0.0307573
		0.0856339	0.0283284	0.0975215	0.0131899
		0.101951	0.0171875	0.0994008	0.0196333
5	1	0.400956	0.00706936	0.135025	0.156693
		0.434691	0.0086909	0.148081	0.216802
		0.263015	0.0122517	0.153357	0.163172
		0.386986	0.0261968	0.173646	0.244705
		0.537788	0.036227	0.145176	0.278817
	2	0.13237	0.0106163	0.0879797	0.12962
		0.15019	0.0229651	0.108325	0.0941131
		0.137445	0.0926625	0.0767216	0.115848
		0.172254	0.090604	0.114573	0.207535
		0.234051	0.0119557	0.167159	0.0892915
7	1	0.379938	0.0136458	0.176955	0.248185
		0.442731	0.0188073	0.19996	0.316373
		0.280664	0.00606407	0.206162	0.30505
		0.422045	0.00885722	0.296098	0.378919
		0.390444	0.0138267	0.300733	0.17933
	2	0.388118	0.0244121	0.225754	0.149576
		0.423747	0.0139385	0.181173	0.268356
		0.384744	0.025358	0.176096	0.258346
		0.352615	0.0145165	0.230681	0.306273
		0.438231	0.0239336	0.154694	0.398239
10	1	0.263911	0.0101563	0.473391	0.294057
		0.0982924	0.0187273	0.459035	0.439125
		0.247442	0.00889121	0.460781	0.3645
		0.233	0.0128843	0.474331	0.204136
		0.267051	0.0110705	0.503669	0.477698
	2	0.215304	0.0796172	0.177844	0.294057
		0.224848	0.0221613	0.285307	0.439125
		0.183261	0.0240272	0.323826	0.3645
		0.335169	0.0072791	0.369492	0.204136
		0.374003	0.00885635	0.312152	0.477698
15	1	0.199435	0.00677026	0.354807	0.23832
		0.163106	0.00909058	0.410804	0.320515
		0.137066	0.00391885	0.430429	0.325615
		0.264168	0.0170876	0.413759	0.266994
		0.180655	0.0365813	0.353997	0.341214
	2	0.288148	0.0205575	0.388707	0.165897
		0.127196	0.0207264	0.475118	0.171735
		0.180796	0.0204748	0.339641	0.169683
		0.188053	0.0291921	0.408965	0.162873
		0.191638	0.0146615	0.406	0.192052

## Sheet: Fig 8E
Min	AP1µA KO					WT
5	0.077	0.176	0.024	0.073	0.032		0.277		0.335	0.193
7	0.141	0.289	0.039	0.153	0.066		0.316		0.421	0.245
9	0.235	0.403	0.081	0.234	0.16		0.304		0.419	0.287
11	0.277	0.38	0.118	0.256	0.213		0.22	0.13	0.355	0.287
13	0.32	0.367	0.154	0.262	0.256	0.203	0.15	0.1	0.317	0.27
15	0.33	0.365	0.222	0.264	0.253	0.148	0.124	0.07	0.266	0.241
17	0.321	0.331	0.232	0.227	0.271	0.097	0.117	0.052	0.254	0.234
19	0.269	0.281	0.258	0.216	0.272	0.066	0.107	0.031	0.196	0.235
21	0.238	0.259	0.229	0.188	0.279	0.045	0.12	0.024	0.181	0.192
23	0.219	0.256	0.223	0.175	0.252	0.044	0.104	0.018	0.144	0.16
25	0.197	0.184	0.205	0.172	0.271	0.034	0.109	0.02	0.148	0.125
27	0.154	0.137	0.225	0.167	0.245	0.024	0.125	0.022	0.135	0.124
29	0.147	0.126	0.195		0.233	0.035	0.119	0.016	0.139	0.09
31	0.111	0.108	0.188		0.223	0.047	0.097	0.012	0.165	0.113
