# Supplementary material for: ARF1 compartments direct cargo flow via maturation into recycling endosomes
Source: Nat Cell Biol. 2024 Oct 4;26(11):1845–59. doi: 10.1038/s41556-024-01518-4 (PMC11567898; doi:10.1038/s41556-024-01518-4)
Supplement: Supplementary file 21 — Statistical source data. [file 41556_2024_1518_MOESM21_ESM.xlsx]

## Sheet: Sheet1
	Quantification of clathrin structures in HAP1 KI and WT cells
	WT	KI
Rep 1	0.541109	0.677824				Average
	0.584677	0.512195				WT	KI
	0.324453	0.639303			Rep 1	0.473047	0.525491
	0.327419	0.814815			Rep 2	0.413071	0.414628
	0.586151	0.391398			Rep 3	0.45178	0.525415
	0.451634	0.352298
	0.40198	0.508621
	0.58379	0.415832
	0.511152	0.46733
	0.4181	0.475298
Rep 2	0.538828	0.407792
	0.493808	0.247776
	0.396911	0.33626
	0.478873	0.421512
	0.585313	0.540094
	0.299595	0.443289
	0.363239	0.312253
	0.23095	0.385809
	0.385827	0.511834
	0.357367	0.539658
Rep 3	0.447556	0.636517
	0.355098	0.594507
	0.380878	0.311111
	0.444228	0.431646
	0.485598	0.68254
	0.518987	0.669601
	0.51503	0.567742
	0.442434	0.297373
	0.502203	0.537701
	0.425791
