# Supplementary material for: ARF1 compartments direct cargo flow via maturation into recycling endosomes
Source: Nat Cell Biol. 2024 Oct 4;26(11):1845–59. doi: 10.1038/s41556-024-01518-4 (PMC11567898; doi:10.1038/s41556-024-01518-4)
Supplement: Supplementary file 22 — Statistical source data. [file 41556_2024_1518_MOESM22_ESM.xlsx]

## Sheet: Extended Fig. 3B
Rab6 positive tubules exiting the Golgi [%]
	Manual quanted			% Rab6 tubules
	ARF1+Rab6	Rab6 only	Tot. Rab6 tubules	ARF1+Rab6	Rab6 only
Rep 1	30	28	58	51.7241	48.2759
Rep 2	27	26	53	50.9434	49.0566
Rep 3	20	30	50	40	60
			Average	47.5558	52.4442
