# Supplementary material for: ARF1 compartments direct cargo flow via maturation into recycling endosomes
Source: Nat Cell Biol. 2024 Oct 4;26(11):1845–59. doi: 10.1038/s41556-024-01518-4 (PMC11567898; doi:10.1038/s41556-024-01518-4)
Supplement: Supplementary file 23 — Statistical source data. [file 41556_2024_1518_MOESM23_ESM.xlsx]

## Sheet: Extended Fig. 4D
Correlation of AP-1, ARF1 and Rab11
	Manders values			Background manders (one channel rotated 90 degrees)			Normalised Manders values
	ARF1 to RE	AP1 to ARF1	AP1 to RE	ARF1 to RE	AP1 to ARF1	AP1 to RE	ARF1 to RE	AP1 to ARF1	AP1 to RE
Rep 1	0.47	0.491	0.46	0.154	0.111	0.164	0.316	0.38	0.296
	0.493	0.666	0.628	0.126	0.082	0.141	0.367	0.584	0.487
	0.595	0.541	0.569	0.123	0.062	0.121	0.472	0.479	0.448
	0.482	0.419	0.445	0.035	0.054	0.081	0.447	0.365	0.364
	0.568	0.433	0.509	0.09	0.053	0.091	0.478	0.38	0.418
	0.41	0.388	0.498	0.081	0.033	0.063	0.329	0.355	0.435
	0.431	0.552	0.469	0.05	0.019	0.04	0.381	0.533	0.429
	0.483	0.496	0.457	0.135	0.055	0.124	0.348	0.441	0.333
Rep 2	0.469	0.664	0.417	0.075	0.047	0.063	0.394	0.617	0.354
	0.562	0.539	0.551	0.09	0.008	0.11	0.472	0.531	0.441
	0.462	0.485	0.403	0.121	0.065	0.148	0.341	0.42	0.255
	0.514	0.498	0.448	0.093	0.031	0.104	0.421	0.467	0.344
	0.46	0.644	0.475	0.127	0.118	0.108	0.333	0.526	0.367
	0.502	0.567	0.472	0.11	0.03	0.083	0.392	0.537	0.389
	0.371	0.55	0.332	0.115	0.06	0.119	0.256	0.49	0.213
	0.509	0.475	0.444	0.087	0.056	0.113	0.422	0.419	0.331
Rep 3	0.414	0.633	0.515	0.09	0.031	0.064	0.324	0.602	0.451
	0.433	0.637	0.487	0.086	0.052	0.097	0.347	0.585	0.39
	0.484	0.568	0.512	0.074	0.08	0.116	0.41	0.488	0.396
	0.525	0.675	0.523	0.116	0.079	0.116	0.409	0.596	0.407
	0.415	0.606	0.43	0.099	0.073	0.081	0.316	0.533	0.349
	0.467	0.556	0.389	0.092	0.073	0.097	0.375	0.483	0.292
	0.638	0.55	0.539	0.085	0.052	0.076	0.553	0.498	0.463
	0.379	0.576	0.449	0.076	0.077	0.058	0.303	0.499	0.391
Rep 4	0.564898	0.587365	0.511395	0.067	0.0259896	0.0735706	0.497898	0.561375	0.437825
	0.428372	0.476387	0.43595	0.13	0.0339433	0.141086	0.298372	0.442444	0.294864
	0.517841	0.690651	0.517874	0.103	0.0513291	0.0783685	0.414841	0.639322	0.439505
	0.432803	0.749866	0.447015	0.085	0.0575578	0.0979021	0.347803	0.692308	0.349112
	0.377409	0.642975	0.438631	0.099	0.109576	0.116486	0.278409	0.533399	0.322145
	0.560606	0.626796	0.618343	0.16	0.0595943	0.182587	0.400606	0.567202	0.435757
	0.619013	0.581347	0.603627	0.114	0.112435	0.131606	0.505013	0.468912	0.472021
	0.494883	0.54814	0.502918	0.026	0.047046	0.0258935	0.468883	0.501094	0.477024
Rep 5	0.518	0.39	0.451	0.066	0.04	0.068	0.452	0.35	0.383
	0.346	0.435	0.364	0.062	0.016	0.053	0.284	0.419	0.311
	0.455	0.544	0.499	0.073	0.053	0.093	0.382	0.491	0.406
	0.439	0.513	0.588	0.053	0.025	0.03	0.386	0.488	0.558
	0.475	0.546	0.594	0.113	0.059	0.088	0.362	0.487	0.506
	0.58	0.578	0.563	0.102	0.012	0.1	0.478	0.566	0.463
	0.302	0.388	0.21	0.04	0.08	0.073	0.262	0.308	0.137
	0.394	0.566	0.478	0.128	0.065	0.117	0.266	0.501	0.361
